# Supplementary material for: Microalgae to Bioenergy: Optimization of Aurantiochytrium sp. Saccharification
Source: Biology (Basel). 2023 Jun 29;12(7):935. doi: 10.3390/biology12070935 (PMC10376672; doi:10.3390/biology12070935)
Supplement: Supplementary file 1 [file biology-12-00935-s001.zip]

Archive with 1 entries (1 files):
- biology-2398401-supplementary.pdf
